# Supplementary material for: One-Pot Radiosynthesis of [18F]Anle138b—5-(3-Bromophenyl)-3-(6-[18F]fluorobenzo[d][1,3]dioxol-5-yl)-1H-pyrazole—A Potential PET Radiotracer Targeting α-Synuclein Aggregates
Source: Molecules. 2023 Mar 17;28(6):2732. doi: 10.3390/molecules28062732 (PMC10052605; doi:10.3390/molecules28062732)
Supplement: Supplementary file 1 [file molecules-28-02732-s001.zip]

Archive with 1 entries (1 files):
- molecules-2246232-supplementary.docx
